# Supplementary material for: 5,6-Dimethyl-1,2,4-triazin-3-amine
Source: Acta Crystallogr Sect E Struct Rep Online. 2011 Dec 7;68(Pt 1):o39. doi: 10.1107/S1600536811051920 (PMC3254400; doi:10.1107/S1600536811051920)
Supplement: Supplementary file 2 [file e-68-00o39-Isup2.hkl]

# 
# h,k,l, Fc-squared, Fo-squared, sigma(Fo-squared) and status flag 
# 
data_I
_shelx_title ' 091228d in Pnma' 
_shelx_refln_list_code          4 
_shelx_F_calc_maximum      164.93 
_exptl_crystal_F_000       264.00 
_reflns_d_resolution_high  0.8404 
 
loop_ 
 _symmetry_equiv_pos_as_xyz 
 'x, y, z' 
 '-x+1/2, -y, z+1/2' 
 '-x, y+1/2, -z' 
 'x+1/2, -y+1/2, -z+1/2' 
 '-x, -y, -z' 
 'x-1/2, y, -z-1/2' 
 'x, -y-1/2, z' 
 '-x-1/2, y-1/2, z-1/2' 
 
_cell_length_a     7.4877 
_cell_length_b     6.7530 
_cell_length_c    12.6615 
_cell_angle_alpha  90.000 
_cell_angle_beta   90.000 
_cell_angle_gamma  90.000 
 
_shelx_F_squared_multiplier     1.000 
 
loop_ 
 _refln_index_h 
 _refln_index_k 
 _refln_index_l 
 _refln_F_squared_calc 
 _refln_F_squared_meas 
 _refln_F_squared_sigma 
 _refln_observed_status 
   2   0   0     1380.24     1347.26     37.06 o 
   4   0   0       19.51       25.17      1.88 o 
   6   0   0      727.01      713.66     12.27 o 
   8   0   0        0.27        0.91      1.85 o 
   2   1   0      449.47      355.99      4.12 o 
   4   1   0       26.84       26.46      0.90 o 
   6   1   0      648.93      648.18      9.55 o 
   8   1   0       22.17       26.67      2.70 o 
   0   2   0    27202.72    26483.01    517.45 o 
   2   2   0      518.68      475.24      4.85 o 
   4   2   0        4.00        6.45      0.88 o 
   6   2   0      512.63      502.83     22.09 o 
   8   2   0        0.22        0.72      1.48 o 
   2   3   0       96.12       86.80      1.56 o 
   4   3   0        1.55        1.56      0.73 o 
   6   3   0      305.64      302.54     17.19 o 
   8   3   0       12.52       14.00      1.98 o 
   0   4   0     4088.73     4192.13     82.64 o 
   2   4   0       65.96       57.72      2.04 o 
   4   4   0        0.04       -0.42      0.80 o 
   6   4   0      204.84      196.65     14.59 o 
   2   5   0       18.92       19.00      2.49 o 
   4   5   0        0.06        0.78      1.31 o 
   6   5   0       90.49       97.87     17.40 o 
   0   6   0      629.62      625.72     15.86 o 
   2   6   0        6.64        7.94      1.90 o 
   4   6   0        0.00       -2.15      1.91 o 
   2   7   0        4.63        3.70      1.92 o 
   4   7   0        0.29       -0.54      1.77 o 
   1   0   1     2207.79     2238.96     22.93 o 
   2   0   1      131.17      129.75      3.77 o 
   3   0   1      125.65      133.58      2.03 o 
   4   0   1        2.44        4.58      0.77 o 
   5   0   1      186.82      172.34      2.85 o 
   6   0   1      165.79      149.62      3.33 o 
   7   0   1        1.83        3.54      1.31 o 
   8   0   1        2.70        1.79      1.45 o 
   0   1   1     1497.88     1618.30     16.58 o 
   1   1   1     2588.45     2551.62     18.50 o 
   2   1   1      131.51      136.96      1.48 o 
   3   1   1      166.80      162.78      2.81 o 
   4   1   1        5.36       13.14      2.50 o 
   5   1   1        8.82       14.50      0.70 o 
   6   1   1       11.54       12.00      1.03 o 
   7   1   1      152.38      164.88      3.01 o 
   8   1   1       22.31       24.62      1.72 o 
   1   2   1     1293.29     1333.06     11.20 o 
   2   2   1       76.59       69.76      1.04 o 
   3   2   1       98.93      103.19      1.49 o 
   4   2   1        5.29        8.37      0.56 o 
   5   2   1      133.81      119.96      2.05 o 
   6   2   1      121.00      110.67      3.01 o 
   7   2   1        1.77        3.23      0.85 o 
   8   2   1        1.74        0.65      0.93 o 
   0   3   1      666.65      701.57     10.89 o 
   1   3   1      589.28      623.48      7.65 o 
   2   3   1       24.87       23.32      0.54 o 
   3   3   1       97.51       83.78      1.61 o 
   4   3   1        3.62        4.86      0.67 o 
   5   3   1        4.13        5.45      0.84 o 
   6   3   1        5.65        6.48      0.98 o 
   7   3   1       90.99       98.29      2.74 o 
   8   3   1       11.36       13.06      1.51 o 
   1   4   1      323.39      320.50      4.39 o 
   2   4   1       10.41       11.41      0.65 o 
   3   4   1       31.32       31.27      1.35 o 
   4   4   1        3.85        5.24      0.94 o 
   5   4   1       57.46       51.14      1.93 o 
   6   4   1       44.95       43.63      2.81 o 
   7   4   1        1.07        0.50      1.02 o 
   0   5   1       87.69       81.61      2.28 o 
   1   5   1      119.06      109.80      1.76 o 
   2   5   1        4.64        4.53      0.83 o 
   3   5   1       19.86       20.56      1.62 o 
   4   5   1        0.23       -0.75      0.83 o 
   5   5   1        1.97        2.98      1.17 o 
   6   5   1        1.53        1.63      1.29 o 
   1   6   1       60.98       53.12      1.68 o 
   2   6   1        0.21       -1.24      0.86 o 
   3   6   1        4.97        5.24      1.28 o 
   4   6   1        0.94        0.56      1.05 o 
   5   6   1       17.90       21.40      2.22 o 
   0   7   1        8.10        8.05      2.50 o 
   1   7   1       26.06       24.93      2.46 o 
   2   7   1        0.87       -1.01      1.46 o 
   3   7   1        2.95        1.40      1.22 o 
   4   7   1        0.00       -1.35      1.17 o 
   0   0   2     1371.47     1342.80     15.98 o 
   1   0   2        3.87        3.84      0.38 o 
   2   0   2       19.49       19.98      0.55 o 
   3   0   2     1989.45     2024.26     20.88 o 
   4   0   2      493.64      520.54      6.22 o 
   5   0   2       76.81       73.21      1.71 o 
   6   0   2       61.41       64.05      2.10 o 
   7   0   2       42.57       48.68      3.72 o 
   8   0   2       23.00       24.76      2.29 o 
   1   1   2      238.83      201.83      1.94 o 
   2   1   2     1950.89     2038.49     15.90 o 
   3   1   2      154.20      172.62      1.75 o 
   4   1   2      225.95      205.68      1.96 o 
   5   1   2       25.68       24.55      0.80 o 
   6   1   2       10.37       13.19      1.57 o 
   7   1   2        0.61        0.59      0.80 o 
   8   1   2        2.82        5.16      1.21 o 
   0   2   2      800.02      864.81      9.23 o 
   1   2   2        6.81        9.29      0.46 o 
   2   2   2        4.34        5.57      0.50 o 
   3   2   2      965.61      954.39     13.85 o 
   4   2   2      266.82      272.55      5.49 o 
   5   2   2       48.13       44.31      1.33 o 
   6   2   2       46.31       47.78      1.39 o 
   7   2   2       31.94       36.13      1.38 o 
   8   2   2       15.23       20.50      1.89 o 
   1   3   2       47.63       41.81      0.98 o 
   2   3   2      415.85      430.91      4.62 o 
   3   3   2       32.98       36.38      0.89 o 
   4   3   2       80.20       69.99      1.70 o 
   5   3   2       12.13       10.84      1.37 o 
   6   3   2        8.53       11.68      1.25 o 
   7   3   2        0.92        1.28      0.97 o 
   8   3   2        1.20        1.28      1.11 o 
   0   4   2      227.30      240.62      4.15 o 
   1   4   2        9.23       10.81      0.78 o 
   2   4   2        0.01       -0.18      0.45 o 
   3   4   2      215.22      201.27      5.48 o 
   4   4   2       68.69       68.56      3.50 o 
   5   4   2       15.86       19.53      1.63 o 
   6   4   2       22.38       25.25      1.60 o 
   7   4   2       14.25       22.19      1.80 o 
   1   5   2        7.94        9.45      0.83 o 
   2   5   2       56.30       54.88      2.27 o 
   3   5   2        6.06        7.35      1.14 o 
   4   5   2       14.83       19.27      1.95 o 
   5   5   2        3.24        1.46      1.14 o 
   6   5   2        4.24        6.34      1.30 o 
   0   6   2       52.67       42.67      3.46 o 
   1   6   2        1.66        0.67      0.85 o 
   2   6   2        0.14       -0.94      0.88 o 
   3   6   2       40.42       37.24      1.84 o 
   4   6   2       13.97       16.29      1.99 o 
   5   6   2        3.42        3.69      1.46 o 
   1   7   2        1.06       -1.13      0.96 o 
   2   7   2        5.83        5.30      1.51 o 
   3   7   2        0.94       -0.12      1.31 o 
   4   7   2        1.49       -0.98      1.43 o 
   1   0   3      272.83      258.72      4.24 o 
   2   0   3      723.04      788.59      7.61 o 
   3   0   3        1.87        0.91      0.33 o 
   4   0   3       20.86       24.04      0.78 o 
   5   0   3       20.15       20.86      0.97 o 
   6   0   3        1.47        1.05      0.83 o 
   7   0   3        0.17       -1.59      1.06 o 
   8   0   3        8.25       13.05      2.06 o 
   0   1   3       86.90       66.20      1.13 o 
   1   1   3        4.68        5.61      0.27 o 
   2   1   3      292.99      292.85      2.29 o 
   3   1   3      252.76      272.00      2.32 o 
   4   1   3      452.19      499.15      3.99 o 
   5   1   3        0.39        0.56      0.44 o 
   6   1   3        1.63        0.11      0.59 o 
   7   1   3        0.01       -1.02      0.72 o 
   8   1   3        1.82        1.36      1.05 o 
   1   2   3       88.73       80.52      1.07 o 
   2   2   3      502.48      530.98      5.40 o 
   3   2   3        0.08        0.14      0.30 o 
   4   2   3       20.74       23.43      0.76 o 
   5   2   3       12.59       14.79      0.94 o 
   6   2   3        1.77        1.76      0.68 o 
   7   2   3        0.12       -0.96      0.76 o 
   8   2   3        6.17        8.13      1.44 o 
   0   3   3        1.36        1.40      0.41 o 
   1   3   3        0.67        1.78      0.38 o 
   2   3   3       62.85       56.72      1.16 o 
   3   3   3       84.32       89.64      1.33 o 
   4   3   3      193.90      193.04      4.47 o 
   5   3   3        0.25       -0.30      0.79 o 
   6   3   3        0.34       -1.08      0.72 o 
   7   3   3        0.03       -1.25      0.83 o 
   8   3   3        0.82       -0.39      0.99 o 
   1   4   3       10.20        9.64      0.71 o 
   2   4   3      132.39      135.09      3.27 o 
   3   4   3        0.14        0.11      0.56 o 
   4   4   3        9.09       11.59      1.25 o 
   5   4   3        4.37        4.55      1.00 o 
   6   4   3        1.60        0.01      0.87 o 
   7   4   3        0.01       -0.64      1.02 o 
   0   5   3        0.34       -0.77      0.70 o 
   1   5   3        0.19       -0.31      0.52 o 
   2   5   3       12.63       13.66      1.14 o 
   3   5   3       27.04       27.36      1.42 o 
   4   5   3       43.49       41.79      2.81 o 
   5   5   3        0.37       -0.36      1.05 o 
   6   5   3        0.03       -0.78      0.96 o 
   1   6   3        1.50       -0.39      0.84 o 
   2   6   3       19.28       21.53      1.54 o 
   3   6   3        0.52        0.00      1.02 o 
   4   6   3        2.18        0.55      1.10 o 
   5   6   3        0.96       -0.37      1.20 o 
   0   7   3        0.21        1.58      2.49 o 
   1   7   3        0.08       -1.09      0.76 o 
   2   7   3        2.49        0.84      0.88 o 
   3   7   3        7.28        6.38      1.53 o 
   4   7   3        7.16        5.93      1.74 o 
   0   0   4       38.89       34.24      1.11 o 
   1   0   4        0.02        4.89      0.44 o 
   2   0   4        1.24        3.04      0.44 o 
   3   0   4      546.97      590.60      9.77 o 
   4   0   4       30.80       26.19      0.91 o 
   5   0   4       13.02       12.85      1.02 o 
   6   0   4        0.72       -1.00      0.71 o 
   7   0   4        0.01       -0.57      1.10 o 
   8   0   4        2.25        1.57      1.40 o 
   1   1   4      500.62      472.12      4.99 o 
   2   1   4       55.95       80.41      0.92 o 
   3   1   4       94.64      107.45      1.16 o 
   4   1   4        7.43        7.04      0.75 o 
   5   1   4        0.56       -0.17      0.38 o 
   6   1   4        0.54       -0.22      0.57 o 
   7   1   4        3.48        2.59      0.88 o 
   8   1   4        1.27        0.59      1.14 o 
   0   2   4       28.45       24.30      0.93 o 
   1   2   4        2.08        1.09      0.27 o 
   2   2   4        2.99        2.47      0.30 o 
   3   2   4      342.89      357.67      5.13 o 
   4   2   4       13.98       14.39      0.69 o 
   5   2   4        4.80        2.79      0.62 o 
   6   2   4        0.73       -0.64      0.68 o 
   7   2   4        0.04       -0.64      0.81 o 
   8   2   4        1.34       -0.42      1.14 o 
   1   3   4       57.01       43.05      0.74 o 
   2   3   4        3.65        3.85      0.43 o 
   3   3   4       46.96       46.87      1.00 o 
   4   3   4        6.85        6.66      0.77 o 
   5   3   4        0.14       -0.10      0.69 o 
   6   3   4        0.08       -1.09      0.73 o 
   7   3   4        1.57        0.48      0.94 o 
   0   4   4        5.09        4.24      0.66 o 
   1   4   4        3.22        3.39      0.51 o 
   2   4   4        0.45        0.49      0.46 o 
   3   4   4      110.25      112.73      1.82 o 
   4   4   4        1.09        0.59      0.73 o 
   5   4   4        0.50       -0.67      0.76 o 
   6   4   4        0.46       -0.84      0.84 o 
   7   4   4        0.28       -0.68      0.98 o 
   1   5   4        2.61        1.41      0.70 o 
   2   5   4        0.02       -0.61      0.55 o 
   3   5   4       12.24       14.47      1.12 o 
   4   5   4        2.17        1.43      1.02 o 
   5   5   4        0.76       -0.42      1.04 o 
   6   5   4        0.02       -1.27      0.95 o 
   0   6   4        0.39       -1.85      1.38 o 
   1   6   4        1.22       -0.50      0.72 o 
   2   6   4        0.11       -1.06      0.70 o 
   3   6   4       26.61       25.86      2.02 o 
   4   6   4        0.06       -1.22      0.98 o 
   5   6   4        0.03       -1.52      1.04 o 
   1   7   4        0.02       -1.14      0.76 o 
   2   7   4        0.16       -0.62      0.93 o 
   3   7   4        2.34        0.77      1.04 o 
   1   0   5       90.48      100.00      1.69 o 
   2   0   5       66.58       71.87      1.27 o 
   3   0   5        3.03        6.36      0.58 o 
   4   0   5       32.23       25.45      0.95 o 
   5   0   5        1.84        7.52      0.88 o 
   6   0   5       18.82       16.19      1.59 o 
   7   0   5       14.97       17.32      1.83 o 
   8   0   5        1.35       -0.04      2.16 o 
   0   1   5      244.21      271.99      3.61 o 
   1   1   5       35.71       42.60      0.74 o 
   2   1   5       28.91       24.18      0.78 o 
   3   1   5        0.31       -0.29      0.22 o 
   4   1   5        0.03        0.13      0.31 o 
   5   1   5        0.00        0.05      0.41 o 
   6   1   5       13.70       10.34      1.03 o 
   7   1   5        0.98        0.15      0.93 o 
   8   1   5        1.39        0.50      1.24 o 
   1   2   5       18.69       17.03      0.57 o 
   2   2   5       22.87       21.63      0.64 o 
   3   2   5        1.06        1.69      0.31 o 
   4   2   5       17.08       14.82      0.76 o 
   5   2   5        0.94        2.26      0.64 o 
   6   2   5       15.87       15.28      1.20 o 
   7   2   5       10.69       11.75      1.38 o 
   8   2   5        1.40       -0.57      1.14 o 
   0   3   5      111.99      124.20      2.24 o 
   1   3   5       11.58       13.22      0.56 o 
   2   3   5       10.87       10.61      0.65 o 
   3   3   5        0.60       -0.05      0.40 o 
   4   3   5        1.18        2.11      0.59 o 
   5   3   5        0.54       -0.42      0.64 o 
   6   3   5        9.11        8.08      1.16 o 
   7   3   5        0.27       -0.92      1.04 o 
   1   4   5        2.87        1.89      0.53 o 
   2   4   5        0.22        0.33      0.50 o 
   3   4   5        0.19       -0.53      0.49 o 
   4   4   5        2.55        1.68      0.69 o 
   5   4   5        0.49        0.55      0.80 o 
   6   4   5        9.13        9.65      1.19 o 
   7   4   5        4.11        3.70      1.13 o 
   0   5   5       36.98       36.07      1.66 o 
   1   5   5        0.25       -0.97      0.65 o 
   2   5   5        3.04        2.17      0.72 o 
   3   5   5        0.14       -1.03      0.69 o 
   4   5   5        2.55        1.95      0.91 o 
   5   5   5        0.30       -0.01      1.04 o 
   6   5   5        4.08        2.95      1.20 o 
   1   6   5        2.13        1.16      0.83 o 
   2   6   5        1.39        0.01      0.78 o 
   3   6   5        0.08       -1.32      0.94 o 
   4   6   5        0.01       -0.94      0.97 o 
   5   6   5        0.29       -0.84      1.02 o 
   0   7   5       10.03        8.79      2.22 o 
   1   7   5        0.18        0.15      1.10 o 
   2   7   5        0.72       -0.86      0.93 o 
   3   7   5        0.00       -1.42      0.95 o 
   0   0   6      141.67      164.15      6.37 o 
   1   0   6      577.21      638.45      7.29 o 
   2   0   6       17.02       14.23      0.63 o 
   3   0   6       36.88       35.99      0.97 o 
   4   0   6        5.97        8.71      0.73 o 
   5   0   6        0.13        0.17      0.60 o 
   6   0   6        4.80        1.37      0.99 o 
   7   0   6       54.27       45.57      3.62 o 
   8   0   6        0.52       -1.95      1.97 o 
   1   1   6      312.62      352.59      4.77 o 
   2   1   6       28.63       23.64      0.63 o 
   3   1   6        0.95        1.65      0.30 o 
   4   1   6        6.07       10.04      0.60 o 
   5   1   6       57.89       40.43      1.11 o 
   6   1   6        0.96        1.68      0.75 o 
   7   1   6        3.22        3.44      1.20 o 
   8   1   6        1.51        0.05      1.10 o 
   0   2   6      104.55      113.98      1.92 o 
   1   2   6      312.39      331.44      4.92 o 
   2   2   6       14.27       11.94      0.65 o 
   3   2   6       23.17       23.59      0.66 o 
   4   2   6        3.91        3.90      0.66 o 
   5   2   6        0.46        0.10      0.58 o 
   6   2   6        4.88        2.64      0.98 o 
   7   2   6       40.13       34.99      1.79 o 
   1   3   6       90.66       90.67      1.89 o 
   2   3   6        7.84        9.33      0.66 o 
   3   3   6        0.00       -0.28      0.43 o 
   4   3   6        2.11        2.35      0.67 o 
   5   3   6       29.53       23.07      1.25 o 
   6   3   6        0.04       -0.11      0.79 o 
   7   3   6        1.27        0.80      1.07 o 
   0   4   6       47.02       48.48      1.80 o 
   1   4   6       79.58       78.06      1.60 o 
   2   4   6        3.84        3.81      0.77 o 
   3   4   6        8.40       11.55      0.91 o 
   4   4   6        0.71       -0.33      0.67 o 
   5   4   6        0.47       -0.18      0.74 o 
   6   4   6        3.76        2.71      1.00 o 
   1   5   6       22.90       21.44      1.55 o 
   2   5   6        3.69        4.80      0.91 o 
   3   5   6        0.01       -1.07      0.73 o 
   4   5   6        0.71       -0.02      0.95 o 
   5   5   6       10.54        9.59      1.55 o 
   6   5   6        0.14       -0.11      1.07 o 
   0   6   6       16.69       20.35      2.39 o 
   1   6   6       16.08       19.28      1.47 o 
   2   6   6        0.25       -0.92      0.77 o 
   3   6   6        2.40        1.50      1.05 o 
   4   6   6        0.03       -0.34      0.97 o 
   1   7   6        5.52        4.75      1.39 o 
   2   7   6        1.12        0.12      1.01 o 
   1   0   7      693.70      744.66      8.51 o 
   2   0   7       35.68       34.18      0.97 o 
   3   0   7        9.48       11.71      1.04 o 
   4   0   7        8.26       10.10      0.99 o 
   5   0   7       66.39       56.96      1.97 o 
   6   0   7       58.83       54.96      2.83 o 
   7   0   7        4.19        8.13      1.98 o 
   0   1   7     1399.47     1527.97     18.50 o 
   1   1   7       76.97       69.96      1.18 o 
   2   1   7       34.25       37.88      0.80 o 
   3   1   7      109.98      117.49      1.71 o 
   4   1   7        1.84        0.71      0.44 o 
   5   1   7       27.68       23.97      1.06 o 
   6   1   7       59.66       58.61      1.82 o 
   7   1   7       39.80       33.60      1.87 o 
   1   2   7      425.03      447.90      5.42 o 
   2   2   7       12.07       11.76      0.67 o 
   3   2   7        5.24        7.11      0.59 o 
   4   2   7        5.10        3.93      0.76 o 
   5   2   7       46.62       41.61      1.23 o 
   6   2   7       40.28       37.83      1.58 o 
   7   2   7        2.85        5.60      1.39 o 
   0   3   7      537.90      534.96     12.02 o 
   1   3   7       40.80       40.98      1.10 o 
   2   3   7       16.63       18.44      0.70 o 
   3   3   7       52.44       52.86      1.26 o 
   4   3   7        2.50        1.86      0.67 o 
   5   3   7       12.03       13.70      1.23 o 
   6   3   7       32.54       32.77      1.41 o 
   7   3   7       22.56       26.91      2.08 o 
   1   4   7      118.82      126.94      2.19 o 
   2   4   7        1.75        0.54      0.68 o 
   3   4   7        2.15        0.61      0.71 o 
   4   4   7        2.32        1.45      0.78 o 
   5   4   7       16.68       19.20      1.59 o 
   6   4   7       13.92       18.66      1.58 o 
   0   5   7      115.93      113.92      3.13 o 
   1   5   7       11.60       14.63      1.29 o 
   2   5   7        3.42        5.47      1.00 o 
   3   5   7       18.72       22.56      1.62 o 
   4   5   7        1.28        0.02      1.10 o 
   5   5   7        2.40        1.14      1.25 o 
   1   6   7       20.08       28.25      1.78 o 
   2   6   7        0.52        0.36      0.86 o 
   3   6   7        0.85       -0.30      1.11 o 
   4   6   7        0.97        0.14      1.14 o 
   0   7   7       18.25       20.81      4.61 o 
   1   7   7        2.61        0.33      1.26 o 
   0   0   8      274.20      274.81      5.48 o 
   1   0   8        1.20        3.36      0.64 o 
   2   0   8       38.98       36.64      1.21 o 
   3   0   8       39.85       38.54      1.14 o 
   4   0   8      102.36       98.72      2.20 o 
   5   0   8       44.17       33.57      2.20 o 
   6   0   8        7.61       10.18      2.09 o 
   7   0   8        1.37        0.70      1.55 o 
   1   1   8        0.70        2.34      0.47 o 
   2   1   8       75.26       71.71      1.33 o 
   3   1   8       63.73       59.52      1.18 o 
   4   1   8       24.23       19.01      0.99 o 
   5   1   8        2.06        2.48      0.78 o 
   6   1   8       48.24       41.55      1.87 o 
   7   1   8        2.13        0.81      1.26 o 
   0   2   8      195.00      190.80      3.62 o 
   1   2   8        2.39        2.83      0.58 o 
   2   2   8       29.96       26.87      0.83 o 
   3   2   8       21.36       20.15      0.90 o 
   4   2   8       77.05       76.83      1.63 o 
   5   2   8       32.47       28.13      1.09 o 
   6   2   8        5.64        5.72      1.37 o 
   7   2   8        0.87        0.41      1.11 o 
   1   3   8        0.19        0.44      0.53 o 
   2   3   8       39.10       32.93      1.06 o 
   3   3   8       26.96       25.08      1.07 o 
   4   3   8       15.51       15.29      1.12 o 
   5   3   8        0.77       -0.06      0.79 o 
   6   3   8       26.59       27.84      1.72 o 
   0   4   8       67.10       58.60      2.57 o 
   1   4   8        1.99        3.08      0.75 o 
   2   4   8       14.64       18.98      1.36 o 
   3   4   8        5.21        5.24      0.94 o 
   4   4   8       38.87       38.57      1.56 o 
   5   4   8       12.98       15.48      1.64 o 
   6   4   8        2.60        3.25      1.06 o 
   1   5   8        0.04       -0.70      0.79 o 
   2   5   8       18.09       23.95      1.94 o 
   3   5   8        7.32       10.63      1.36 o 
   4   5   8        6.76        6.84      1.52 o 
   5   5   8        0.11        0.04      1.22 o 
   0   6   8       14.31       16.37      2.47 o 
   1   6   8        0.64        0.38      1.09 o 
   2   6   8        4.96        5.12      1.32 o 
   3   6   8        0.91        0.30      1.03 o 
   1   0   9        4.72        9.40      1.05 o 
   2   0   9        5.02        8.41      0.96 o 
   3   0   9      207.98      204.57      3.49 o 
   4   0   9        3.78        3.65      1.10 o 
   5   0   9       25.84       25.91      2.77 o 
   6   0   9       10.31       17.70      2.53 o 
   7   0   9        0.76        0.75      1.68 o 
   0   1   9       59.33       49.20      1.87 o 
   1   1   9       34.42       28.07      0.86 o 
   2   1   9        5.97        6.98      0.70 o 
   3   1   9     1288.50     1283.60     10.28 o 
   4   1   9       28.33       28.60      1.03 o 
   5   1   9        7.65       11.07      1.24 o 
   6   1   9        5.32        5.70      1.38 o 
   7   1   9        1.58        2.61      1.47 o 
   1   2   9        2.77        4.03      0.67 o 
   2   2   9        1.96        2.00      0.66 o 
   3   2   9      147.39      149.10      2.36 o 
   4   2   9        2.55        1.35      0.73 o 
   5   2   9       19.10       22.05      1.22 o 
   6   2   9        6.93        9.81      1.31 o 
   0   3   9       17.65       14.70      1.74 o 
   1   3   9       13.60       16.78      1.09 o 
   2   3   9        2.09        2.54      0.80 o 
   3   3   9      680.26      725.05      7.62 o 
   4   3   9       11.51       18.08      1.39 o 
   5   3   9        3.63        4.24      1.03 o 
   6   3   9        2.57        3.86      1.21 o 
   1   4   9        1.58        0.69      0.81 o 
   2   4   9        0.17        0.47      0.80 o 
   3   4   9       56.57       62.26      1.76 o 
   4   4   9        1.16        0.72      0.96 o 
   5   4   9        8.40        9.89      1.68 o 
   0   5   9        3.95        1.18      1.48 o 
   1   5   9        2.18        2.85      1.01 o 
   2   5   9        0.42        1.69      0.98 o 
   3   5   9      215.97      234.19      8.88 o 
   4   5   9        2.57        4.25      1.46 o 
   1   6   9        1.02        0.23      1.13 o 
   2   6   9        0.00       -0.56      1.18 o 
   0   0  10        9.68       15.76      2.45 o 
   1   0  10        0.38        0.75      0.74 o 
   2   0  10       79.73       73.47      1.98 o 
   3   0  10       60.09       63.69      1.88 o 
   4   0  10      241.46      253.01      5.05 o 
   5   0  10        3.58        2.69      1.56 o 
   6   0  10        0.30       -2.00      1.44 o 
   1   1  10        2.65        3.51      0.66 o 
   2   1  10      249.50      234.06      3.16 o 
   3   1  10       43.64       42.83      1.14 o 
   4   1  10       47.31       46.46      1.55 o 
   5   1  10        2.19        3.09      1.02 o 
   6   1  10        2.59        1.20      1.17 o 
   0   2  10        4.43        5.80      1.11 o 
   1   2  10        0.18        0.00      0.58 o 
   2   2  10       61.75       62.20      1.49 o 
   3   2  10       43.32       45.12      1.44 o 
   4   2  10      183.94      197.90      4.04 o 
   5   2  10        2.47        2.01      0.93 o 
   6   2  10        0.15       -1.14      1.08 o 
   1   3  10        1.67        1.72      0.70 o 
   2   3  10      139.98      137.15      2.68 o 
   3   3  10       22.01       25.75      1.39 o 
   4   3  10       26.56       28.55      1.44 o 
   5   3  10        0.82        0.82      1.04 o 
   0   4  10        1.49        0.49      0.99 o 
   1   4  10        0.00       -1.15      0.77 o 
   2   4  10       28.56       31.75      1.43 o 
   3   4  10       17.35       23.26      1.48 o 
   4   4  10       83.48       91.98      3.81 o 
   1   5  10        0.75        1.28      0.99 o 
   2   5  10       48.74       51.90      1.89 o 
   3   5  10        6.14        9.59      1.31 o 
   0   6  10        0.78       -0.82      1.69 o 
   1   0  11       59.49       56.55      2.54 o 
   2   0  11       96.17       95.42      2.35 o 
   3   0  11        5.22        7.75      1.15 o 
   4   0  11       16.84       21.19      1.97 o 
   5   0  11        8.05       15.02      2.38 o 
   6   0  11        2.69        2.99      1.95 o 
   0   1  11      158.87      140.77      3.99 o 
   1   1  11       28.87       24.05      1.11 o 
   2   1  11        3.30        3.96      0.86 o 
   3   1  11       66.69       64.55      1.70 o 
   4   1  11       45.31       48.29      1.70 o 
   5   1  11        4.00        2.69      1.08 o 
   1   2  11       38.42       35.68      1.20 o 
   2   2  11       66.76       62.83      1.71 o 
   3   2  11        4.83        7.90      1.14 o 
   4   2  11       12.02       13.90      1.40 o 
   5   2  11        5.09        9.64      1.53 o 
   0   3  11       88.37       88.41      2.73 o 
   1   3  11       13.71       15.80      1.22 o 
   2   3  11        1.50        0.93      0.93 o 
   3   3  11       45.43       48.86      1.70 o 
   4   3  11       25.01       27.40      1.50 o 
   5   3  11        1.51        1.18      1.02 o 
   1   4  11       10.62       14.24      1.42 o 
   2   4  11       25.29       26.03      1.56 o 
   3   4  11        2.94        3.99      1.06 o 
   4   4  11        4.43        5.23      1.50 o 
   0   5  11       27.24       31.12      2.93 o 
   1   5  11        4.20        4.06      1.23 o 
   2   5  11        0.26       -0.20      1.08 o 
   0   0  12       56.56       49.12      3.55 o 
   1   0  12       39.41       32.41      2.07 o 
   2   0  12        0.30       -1.57      1.05 o 
   3   0  12        8.70        6.47      1.17 o 
   4   0  12        1.05        2.46      1.55 o 
   5   0  12        0.19        1.43      1.63 o 
   1   1  12       15.17       13.12      1.22 o 
   2   1  12       15.05       13.86      1.25 o 
   3   1  12        3.06        3.23      0.95 o 
   4   1  12        4.62        5.04      1.26 o 
   5   1  12        6.90       11.87      1.68 o 
   0   2  12       42.85       35.84      1.79 o 
   1   2  12       28.86       26.44      1.12 o 
   2   2  12        0.39       -0.35      0.79 o 
   3   2  12        7.40        4.64      1.22 o 
   4   2  12        0.59        0.25      1.01 o 
   1   3  12        7.87        6.84      1.02 o 
   2   3  12        7.37        9.37      1.27 o 
   3   3  12        2.13        2.02      1.05 o 
   4   3  12        2.07        1.49      1.09 o 
   0   4  12       19.21       27.09      2.34 o 
   1   4  12       11.19       14.39      1.50 o 
   2   4  12        0.43       -1.11      1.00 o 
   3   4  12        4.90        2.93      1.11 o 
   1   0  13        0.43        1.18      1.36 o 
   2   0  13        3.55        5.17      1.65 o 
   3   0  13        0.39        0.24      1.39 o 
   4   0  13        4.66        8.37      3.09 o 
   0   1  13       82.79       74.92      3.19 o 
   1   1  13        0.10       -1.11      0.74 o 
   2   1  13        0.10       -1.12      0.75 o 
   3   1  13        0.03       -0.02      0.94 o 
   4   1  13        0.03       -0.07      1.08 o 
   1   2  13        0.14       -0.76      0.73 o 
   2   2  13        2.45        1.92      1.07 o 
   3   2  13        0.17       -1.00      1.02 o 
   0   3  13       47.86       48.54      2.22 o 
   1   3  13        0.02       -1.22      0.81 o 
   2   3  13        0.03       -0.90      0.94 o 
   3   3  13        0.00       -1.63      1.09 o 
   0   0  14        6.53        8.41      2.68 o 
   1   0  14        2.02        2.34      1.53 o 
   2   0  14        0.36        1.28      1.47 o 
   3   0  14        0.95        0.50      1.57 o 
   1   1  14        2.24        3.43      1.14 o 
   2   1  14        3.82        6.07      1.14 o 
   3   1  14        1.42        0.93      1.13 o 
   0   2  14        4.55        3.41      1.39 o 
   1   2  14        1.89        1.47      0.94 o 
   2   2  14        0.30        0.05      1.06 o 
                                                 
